# Supplementary material for: CDH1 germline variants are enriched in patients with colorectal cancer, gastric cancer, and breast cancer
Source: Br J Cancer. 2021 Dec 23;126(5):797–803. doi: 10.1038/s41416-021-01673-7 (PMC8888603; doi:10.1038/s41416-021-01673-7)
Supplement: Supplementary file 1 — Supplementary Table S1 [file 41416_2021_1673_MOESM1_ESM.xlsx]

## Sheet: S1.1 CDH1_Positive
Ethnicity	Age_at_testing	Gender	Number_genes_tested	Individual_affected	Positive_family_history	Primary Cancer #1	Age at Diagnosis #1	Primary Cancer #2	Age at Diagnosis #2	Primary Cancer #3	Age at Diagnosis #3	Family History of Cancer #1	Family History of Cancer #2	Family History of Cancer #3	Family History of Cancer #4	Breast Cancer (1=Yes, 0=No)	Lobular Breast Cancer (1=Yes, 0=No)	Gastric Cancer (1=Yes, 0=No)	Diffuse Gastric Cancer (1=Yes, 0=No)	Colorectal cancer (1=Yes, 0=No)	Signet-cell CRC (1=Yes, 0=No)	Head & neck cancer (1=Yes, 0=No)	Ovarian cancer (1=Yes, 0=No)	Lung cancer (1=Yes, 0=No)	Pancreatic cancer (1=Yes, 0=No)	Prostate cancer (1=Yes, 0=No)	other_plp	gene	hgvs	Protein change	zygosity	interpretation	cDNA change	LOF Analysis
White/Caucasian	60-69	Male	41-50	TRUE	Yes	Pancreatic Cancer	60									0	0	0	0	0	0	0	0	0	1	0		CDH1	NM_004360.3:c.1008+1G>T	Splice donor	possibly mosaic	Likely Pathogenic	c.1008+1G>T	Included
Hispanic	30-39	Female	21-30	TRUE	Yes	Ductal Breast Cancer	25					Hereditary Breast and Ovarian Cancer (HBOC)				1	0	0	0	0	0	0	0	0	0	0	PALB2_NM_024675.3:c.3256C>T_p.Arg1086*_heterozygous_Pathogenic	CDH1	NM_004360.3:c.1170delC	p.Asn390Lysfs*3	heterozygous	Pathogenic	NM_004360.3:c.1170delC	Included
White/Caucasian	0-19	Male	1	TRUE	Yes	Diffuse Gastric Cancer	19					Family History of Gastric Cancer				0	0	1	1	0	0	0	0	0	0	0		CDH1	NM_004360.3:c.1565+2_1565+3insTT	Intronic	heterozygous	Pathogenic		Included
White/Caucasian	40-49	Female	41-50	TRUE	Yes	Lobular Breast Cancer	41					Hereditary Breast and Ovarian Cancer (HBOC)				1	1	0	0	0	0	0	0	0	0	0		CDH1	NM_004360.3:c.26C>A	p.Ser9*	heterozygous	Pathogenic	NM_004360.3:c.26C>A	Included
White/Caucasian	20-29	Female	1	TRUE	Yes	Breast Cancer	25					Family History of Gastric Cancer	Family History of Breast Cancer			1	0	0	0	0	0	0	0	0	0	0		CDH1	NM_004360.3:c.1565+2dup	Intronic	heterozygous	Pathogenic		Included
White/Caucasian	50-59	Female	41-50	TRUE	Yes	Breast Cancer	37	Colorectal Cancer	59			Family History of Breast Cancer	Family History of Gastric Cancer			1	0	0	0	1	0	0	0	0	0	0		CDH1	NM_004360.3:c.467G>A	p.Trp156*	heterozygous	Pathogenic	NM_004360.3:c.467G>A	Included
Black/African-American	30-39	Female	80+	TRUE	Yes	Breast Cancer	38					Hereditary Breast and Ovarian Cancer (HBOC)	Family History of Breast Cancer			1	0	0	0	0	0	0	0	0	0	0		CDH1	NM_004360.3:c.-124-?_163+?del	Deletion (Exons 1-2)	heterozygous	Pathogenic	NM_004360.3:c.-124-?_163+?del	Included
White/Caucasian	20-29	Female	21-30	TRUE	No	Colorectal Cancer	21									0	0	0	0	1	0	0	0	0	0	0		CDH1	NM_004360.3:c.1565+1G>A	Splice donor	heterozygous	Pathogenic	NM_004360.3:c.1565+1G>A	Included
White/Caucasian	30-39	Female	41-50	TRUE	Yes	Breast Cancer	38					Hereditary Breast and Ovarian Cancer (HBOC)	Family History of Gastric Cancer	Family History of Uterine Cancer		1	0	0	0	0	0	0	0	0	0	0		CDH1	NM_004360.3:c.1565+1G>T	Splice donor	heterozygous	Pathogenic	NM_004360.3:c.1565+1G>T	Included
Black/African-American	50-59	Female	80+	TRUE	Yes	Lobular Breast Cancer	43					Family History of Gastric Cancer				1	1	0	0	0	0	0	0	0	0	0		CDH1	NM_004360.3:c.1137G>A	Silent	heterozygous	Pathogenic	NM_004360.3:c.1137G>A	Excluded
White/Caucasian	40-49	Female	41-50	TRUE	Yes	Lobular Breast Cancer	43					Hereditary Breast and Ovarian Cancer (HBOC)				1	1	0	0	0	0	0	0	0	0	0		CDH1	NM_004360.3:c.1531C>T	p.Gln511*	heterozygous	Pathogenic	NM_004360.3:c.1531C>T	Included
White/Caucasian	40-49	Female	41-50	TRUE	Yes	Ductal Breast Cancer	38					Hereditary Breast and Ovarian Cancer (HBOC)				1	0	0	0	0	0	0	0	0	0	0		CDH1	NM_004360.3:c.2430delT	p.Phe810Leufs*6	heterozygous	Pathogenic	NM_004360.3:c.2430delT	Included
Hispanic	20-29	Female	41-50	TRUE	Yes	Diffuse Gastric Cancer	19					Family History of Other Cancer				0	0	1	1	0	0	0	0	0	0	0		CDH1	NM_004360.3:c.2T>C	Initiator codon	heterozygous	Pathogenic	NM_004360.3:c.2T>C	Included
White/Caucasian	30-39	Female	2-10	TRUE	NA	Breast Cancer	39									1	0	0	0	0	0	0	0	0	0	0		CDH1	NM_004360.3:c.1008+2T>C	Splice donor	heterozygous	Likely Pathogenic	NM_004360.3:c.1008+2T>C	Included
White/Caucasian	20-29	Male	41-50	TRUE	Yes	Gastric Cancer	24					Family History of Breast Cancer				0	0	1	0	0	0	0	0	0	0	0		CDH1	NM_004360.3:c.1476_1477del	p.Arg492Serfs*44	heterozygous	Pathogenic	NM_004360.3:c.1476_1477del	Included
Ashkenazi Jewish	60-69	Female	51-80	TRUE	Yes	Lobular Breast Cancer	43					Family History of Breast Cancer				1	1	0	0	0	0	0	0	0	0	0		CDH1	NM_004360.3:c.164-?_387+?del	Deletion (Exon 3)	heterozygous	Pathogenic	NM_004360.3:c.164-?_387+?del	Included
White/Caucasian	20-29	Female	1	TRUE	Yes	Diffuse Gastric Cancer	22					Family History of Gastric Cancer				0	0	1	1	0	0	0	0	0	0	0		CDH1	NM_004360.3:c.2430delT	p.Phe810Leufs*6	heterozygous	Pathogenic	NM_004360.3:c.2430delT	Included
White/Caucasian	60-69	Female	2-10	TRUE	No	Breast Cancer	39	Uterine Cancer	-			Hereditary Breast and Ovarian Cancer (HBOC)				1	0	0	0	0	0	0	0	0	0	0		CDH1	NM_004360.3:c.2287G>T	p.Glu763*	heterozygous	Pathogenic	NM_004360.3:c.2287G>T	Included
Asian	40-49	Female	2-10	TRUE	Yes	Breast Cancer	40					Hereditary Breast and Ovarian Cancer (HBOC)				1	0	0	0	0	0	0	0	0	0	0	BRCA2_NM_000059.3:c.7379_7382del_p.Asn2460Thrfs*8_heterozygous_Pathogenic	CDH1	NM_004360.3:c.388-?_2439+?del	Deletion (Exons 4-15)	heterozygous	Pathogenic	NM_004360.3:c.388-?_2439+?del	Included
White/Caucasian	20-29	Female	11-20	TRUE	No	Diffuse Gastric Cancer	22									0	0	1	1	0	0	0	0	0	0	0		CDH1	NM_004360.3:c.360dup	p.His121Alafs*47	heterozygous	Pathogenic	NM_004360.3:c.360dup	Included
Asian	40-49	Female	2-10	TRUE	Yes	Breast Cancer	41					Family History of Gastric Cancer	Family History of Other Cancer			1	0	0	0	0	0	0	0	0	0	0		CDH1	NM_004360.3:c.2104G>T	p.Glu702*	heterozygous	Pathogenic	NM_004360.3:c.2104G>T	Included
White/Caucasian	40-49	Female	80+	TRUE	Yes	Lobular Breast Cancer	45					Family History of Breast Cancer	Family History of Lung Cancer	Hereditary Breast and Ovarian Cancer (HBOC)		1	1	0	0	0	0	0	0	0	0	0		CDH1	NM_004360.3:c.2387_2406del	p.Arg796Glnfs*4	possibly mosaic	Pathogenic	c.2387_2406del	Included
White/Caucasian	40-49	Female	2-10	TRUE	Yes	Lobular Breast Cancer	46					Family History of Gastric Cancer	Family History of Ovarian Cancer	Family History of Breast Cancer	Family History of Other Cancer	1	1	0	0	0	0	0	0	0	0	0		CDH1	NM_004360.3:c.1565+2dupT	Intronic	heterozygous	Pathogenic		Included
White/Caucasian	80+	Female	80+	TRUE	NA	Breast Cancer	41					Hereditary Breast and Ovarian Cancer (HBOC)				1	0	0	0	0	0	0	0	0	0	0		CDH1	NM_004360.3:c.555del	p.Gly186Alafs*29	heterozygous	Pathogenic	NM_004360.3:c.555del	Included
White/Caucasian	40-49	Female	11-20	TRUE	No	Breast Cancer	41					Hereditary Breast and Ovarian Cancer (HBOC)				1	0	0	0	0	0	0	0	0	0	0		CDH1	NM_004360.3:c.715G>A	p.Gly239Arg	heterozygous	Likely Pathogenic	NM_004360.3:c.715G>A	Excluded
White/Caucasian	60-69	Female	31-40	TRUE	Yes	Breast Cancer	42					Hereditary Breast and Ovarian Cancer (HBOC)				1	0	0	0	0	0	0	0	0	0	0		CDH1	NM_004360.3:c.1003C>T	p.Arg335*	heterozygous	Pathogenic	NM_004360.3:c.1003C>T	Included
Black/African-American	20-29	Female	11-20	TRUE	Yes	Diffuse Gastric Cancer	29	Breast Cancer	26							1	0	1	1	0	0	0	0	0	0	0		CDH1	NM_004360.3:c.-124-?_163+?del	Deletion (Exons 1-2)	heterozygous	Pathogenic	NM_004360.3:c.-124-?_163+?del	Included
Black/African-American	20-29	Female	11-20	TRUE	No	Gastric Cancer	25									0	0	1	0	0	0	0	0	0	0	0		CDH1	NM_004360.3:c.-124-?_*2042+?del	Deletion (Entire sequence)	heterozygous	Pathogenic	NM_004360.3:c.-124-?_*2042+?del	Included
White/Caucasian	20-29	Female	2-10	TRUE	No	Gastric Cancer	27									0	0	1	0	0	0	0	0	0	0	0		CDH1	NM_004360.3:c.2165-2A>G	Splice acceptor	heterozygous	Likely Pathogenic	NM_004360.3:c.2165-2A>G	Included
Hispanic	20-29	Male	80+	TRUE	No	Gastric Cancer	27									0	0	1	0	0	0	0	0	0	0	0		CDH1	NM_004360.3:c.2296-2A>G	Splice acceptor	heterozygous	Pathogenic	NM_004360.3:c.2296-2A>G	Included
White/Caucasian	40-49	Female	11-20	TRUE	Yes	Breast Cancer	43									1	0	0	0	0	0	0	0	0	0	0		CDH1	NM_004360.3:c.1566-2A>G	Splice acceptor	heterozygous	Likely Pathogenic	NM_004360.3:c.1566-2A>G	Included
White/Caucasian	40-49	Female	2-10	TRUE	Yes	Breast Cancer	43					Hereditary Breast and Ovarian Cancer (HBOC)				1	0	0	0	0	0	0	0	0	0	0	BRCA2_NM_000059.3:c.7977-1G>C_Splice acceptor_heterozygous_Pathogenic	CDH1	NM_004360.3:c.1901C>T	p.Ala634Val	heterozygous	Likely Pathogenic	NM_004360.3:c.1901C>T	Excluded
Asian	40-49	Female	41-50	TRUE	No	Diffuse Gastric Cancer	30									0	0	1	1	0	0	0	0	0	0	0		CDH1	NM_004360.3:c.1356_1362del	p.His453Glnfs*2	heterozygous	Pathogenic		Included
White/Caucasian	30-39	Male	51-80	TRUE	Yes	Gastric Cancer	32					Family History of Gastric Cancer	Family History of Breast Cancer	Family History of Ovarian Cancer	Family History of Other Cancer	0	0	1	0	0	0	0	0	0	0	0		CDH1	NM_004360.3:c.1565+1G>C	Splice donor	heterozygous	Pathogenic	NM_004360.3:c.1565+1G>C	Included
Hispanic	30-39	Male	11-20	TRUE	Yes	Gastric Cancer	32					Family History of Gastric Cancer				0	0	1	0	0	0	0	0	0	0	0		CDH1	NM_004360.3:c.1569T>A	p.Tyr523*	heterozygous	Pathogenic	NM_004360.3:c.1569T>A	Included
Asian	30-39	Male	11-20	TRUE	No	Gastric Cancer	32									0	0	1	0	0	0	0	0	0	0	0		CDH1	NM_004360.3:c.49-2A>G	Splice acceptor	heterozygous	Pathogenic	NM_004360.3:c.49-2A>G	Included
White/Caucasian	30-39	Female	31-40	TRUE	Yes	Diffuse Gastric Cancer	33					Family History of Gastric Cancer				0	0	1	1	0	0	0	0	0	0	0		CDH1	NM_004360.3:c.687+1G>A	Splice donor	heterozygous	Pathogenic	NM_004360.3:c.687+1G>A	Included
White/Caucasian	50-59	Female	41-50	TRUE	Yes	Lobular Breast Cancer	47					Hereditary Breast and Ovarian Cancer (HBOC)	Family History of Breast Cancer			1	1	0	0	0	0	0	0	0	0	0		CDH1	NM_004360.3:c.1763_1764del	p.Val588Glufs*2	heterozygous	Pathogenic	NM_004360.3:c.1763_1764del	Included
Hispanic	30-39	Female	80+	TRUE	Yes	Gastric Cancer	34					Family History of Gastric Cancer				0	0	1	0	0	0	0	0	0	0	0		CDH1	NM_004360.3:c.187C>T	p.Arg63*	heterozygous	Pathogenic	NM_004360.3:c.187C>T	Included
White/Caucasian	50-59	Female	80+	TRUE	Yes	Breast Cancer	45					Family History of Ovarian Cancer				1	0	0	0	0	0	0	0	0	0	0		CDH1	NM_004360.3:c.1993delA	p.Ile665Serfs*14	heterozygous	Pathogenic	NM_004360.3:c.1993delA	Included
Hispanic	50-59	Female	31-40	TRUE	Yes	Breast Cancer	45	Uterine Cancer	-			Family History of Breast Cancer				1	0	0	0	0	0	0	0	0	0	0		CDH1	NM_004360.3:c.504delA	p.Gly169Alafs*46	heterozygous	Pathogenic	NM_004360.3:c.504delA	Included
White/Caucasian	50-59	Male	41-50	TRUE	Yes	Gastric Cancer	35					Family History of Gastric Cancer				0	0	1	0	0	0	0	0	0	0	0		CDH1	NM_004360.3:c.2440-?_*2042+?del	Deletion (Exon 16)	heterozygous	Pathogenic	NM_004360.3:c.2440-?_*2042+?del	Included
Hispanic	30-39	Female	11-20	TRUE	No	Diffuse Gastric Cancer	35									0	0	1	1	0	0	0	0	0	0	0		CDH1	NM_004360.3:c.1107delC	p.Asn369Lysfs*24	heterozygous	Pathogenic	NM_004360.3:c.1107delC	Included
White/Caucasian	30-39	Female	21-30	TRUE	Yes	Diffuse Gastric Cancer	35					Family History of Gastric Cancer	Family History of Breast Cancer			0	0	1	1	0	0	0	0	0	0	0		CDH1	NM_004360.3:c.-124-?_*2042+?del	Deletion (Entire sequence)	heterozygous	Pathogenic	NM_004360.3:c.-124-?_*2042+?del	Included
White/Caucasian	30-39	Female	11-20	TRUE	Yes	Gastric Cancer	36					Family History of Breast Cancer				0	0	1	0	0	0	0	0	0	0	0		CDH1	NM_004360.3:c.-124-?_163+?del	Deletion (Exons 1-2)	heterozygous	Pathogenic	NM_004360.3:c.-124-?_163+?del	Included
White/Caucasian	40-49	Female	11-20	TRUE	Yes	Lobular Breast Cancer	47					Family History of Breast Cancer				1	1	0	0	0	0	0	0	0	0	0		CDH1	NM_004360.3:c.1942G>T	p.Glu648*	heterozygous	Pathogenic	NM_004360.3:c.1942G>T	Included
Hispanic	40-49	Female	51-80	TRUE	Yes	Ovarian Cancer	33					Family History of Gastric Cancer	Family History of Ovarian Cancer			0	0	0	0	0	0	0	0	0	0	0		CDH1	NM_004360.3:c.1565+1delG	Splice donor	heterozygous	Pathogenic	NM_004360.3:c.1565+1delG	Included
Black/African-American	40-49	Female	41-50	TRUE	No	Breast Cancer	46					Hereditary Breast and Ovarian Cancer (HBOC)				1	0	0	0	0	0	0	0	0	0	0		CDH1	NM_004360.3:c.1137+1G>A	Splice donor	heterozygous	Pathogenic	NM_004360.3:c.1137+1G>A	Included
White/Caucasian	70-79	Female	80+	TRUE	Yes	Breast Cancer	46									1	0	0	0	0	0	0	0	0	0	0		CDH1	NM_004360.3:c.-124-?_163+?del	Deletion (Exons 1-2)	heterozygous	Pathogenic	NM_004360.3:c.-124-?_163+?del	Included
White/Caucasian	40-49	Male	21-30	TRUE	Yes	Colorectal Cancer	40					Family History of Gastric Cancer	Family History of Breast Cancer	Family History of Other Cancer		0	0	0	0	1	0	0	0	0	0	0	CHEK2_NM_007194.3:c.1100delC_p.Thr367Metfs*15_heterozygous_Pathogenic	CDH1	NM_004360.3:c.2064_2065delTG	p.Cys688*	heterozygous	Pathogenic	NM_004360.3:c.2064_2065delTG	Included
White/Caucasian	40-49	Female	80+	TRUE	Yes	Gastric Cancer	36	Colorectal Cancer	42	Carcinoid Cancer	-	Family History of Gastric Cancer				0	0	1	0	1	0	0	0	0	0	0		CDH1	NM_004360.3:c.1982delG	p.Gly661Valfs*18	heterozygous	Pathogenic	NM_004360.3:c.1982delG	Included
Hispanic	30-39	Male	11-20	TRUE	Yes	Gastric Cancer	37					Family History of Gastric Cancer				0	0	1	0	0	0	0	0	0	0	0		CDH1	NM_004360.3:c.1418del	p.Val473Alafs*8	heterozygous	Pathogenic	NM_004360.3:c.1418del	Included
White/Caucasian	40-49	Female	41-50	TRUE	Yes	Breast Cancer	46					Family History of Ovarian Cancer	Family History of Gastric Cancer	Family History of Other Cancer		1	0	0	0	0	0	0	0	0	0	0		CDH1	NM_004360.3:c.208dupT	p.Ser70Phefs*24	heterozygous	Pathogenic	NM_004360.3:c.208dupT	Included
White/Caucasian	60-69	Female	41-50	TRUE	Yes	Breast Cancer	46					Family History of Breast Cancer	Family History of Ovarian Cancer			1	0	0	0	0	0	0	0	0	0	0		CDH1	NM_004360.3:c.2430delT	p.Phe810Leufs*6	heterozygous	Pathogenic	NM_004360.3:c.2430delT	Included
White/Caucasian	40-49	Female	2-10	TRUE	Yes	Breast Cancer	47									1	0	0	0	0	0	0	0	0	0	0		CDH1	NM_004360.3:c.164-?_387+?dup	Duplication (Exon 3)	copy number = 3	Likely Pathogenic	NM_004360.3:c.164-?_387+?dup	Included
Hispanic	30-39	Female	41-50	TRUE	No	Diffuse Gastric Cancer	35									0	0	1	1	0	0	0	0	0	0	0		CDH1	NM_004360.3:c.2296-2A>G	Splice acceptor	heterozygous	Pathogenic	NM_004360.3:c.2296-2A>G	Included
Asian	40-49	Female	2-10	TRUE	Yes	Breast Cancer	47					Hereditary Breast and Ovarian Cancer (HBOC)	Family History of Breast Cancer			1	0	0	0	0	0	0	0	0	0	0		CDH1	NM_004360.3:c.220C>T	p.Arg74*	heterozygous	Pathogenic	NM_004360.3:c.220C>T	Included
White/Caucasian	40-49	Female	41-50	TRUE	Yes	Colorectal Cancer	46	Thyroid Cancer	48			Hereditary Breast and Ovarian Cancer (HBOC)	Family History of Gastric Cancer	Family History of Ovarian Cancer	Family History of Breast Cancer	0	0	0	0	1	0	0	0	0	0	0		CDH1	NM_004360.3:c.1003C>T	p.Arg335*	heterozygous	Pathogenic	NM_004360.3:c.1003C>T	Included
White/Caucasian	40-49	Female	21-30	TRUE	Yes	Lobular Breast Cancer	47					Family History of Gastric Cancer	Family History of Breast Cancer			1	1	0	0	0	0	0	0	0	0	0		CDH1	NM_004360.3:c.2398delC	p.Arg800Alafs*16	heterozygous	Pathogenic	NM_004360.3:c.2398delC	Included
White/Caucasian	30-39	Male	51-80	TRUE	Yes	Diffuse Gastric Cancer	37									0	0	1	1	0	0	0	0	0	0	0		CDH1	NM_004360.3:c.1566-?_2439+?dup	Duplication (Exons 11-15)	copy number = 3	Likely Pathogenic	NM_004360.3:c.1566-?_2439+?dup	Included
Ashkenazi Jewish	50-59	Female	51-80	TRUE	Yes	Breast Cancer	47					Family History of Breast Cancer				1	0	0	0	0	0	0	0	0	0	0		CDH1	NM_004360.3:c.2324del	p.Gly775Alafs*8	heterozygous	Pathogenic	NM_004360.3:c.2324del	Included
Hispanic	30-39	Female	21-30	TRUE	Yes	Gastric Cancer	38					Family History of Breast Cancer				0	0	1	0	0	0	0	0	0	0	0		CDH1	NM_004360.3:c.377del	p.Pro126Argfs*89	heterozygous	Pathogenic	NM_004360.3:c.377del	Included
Hispanic	30-39	Male	51-80	TRUE	Yes	Gastric Cancer	39					Family History of Gastric Cancer				0	0	1	0	0	0	0	0	0	0	0		CDH1	NM_004360.3:c.-124-?_*2042+?del	Deletion (Entire coding sequence)	heterozygous	Pathogenic	NM_004360.3:c.-124-?_*2042+?del	Included
Black/African-American	40-49	Female	41-50	TRUE	No	Ovarian Cancer	44					Hereditary Breast and Ovarian Cancer (HBOC)				0	0	0	0	0	0	0	1	0	0	0	BRIP1_NM_032043.2:c.3196del_p.Ser1066Hisfs*12_heterozygous_Likely Pathogenic	CDH1	NM_004360.3:c.164-?_*2042+?del	Deletion (Exons 3-16)	heterozygous	Pathogenic	NM_004360.3:c.164-?_*2042+?del	Included
White/Caucasian	40-49	Female	2-10	TRUE	Yes	Ductal Breast Cancer	48					Hereditary Breast and Ovarian Cancer (HBOC)				1	0	0	0	0	0	0	0	0	0	0	CHEK2_NM_007194.3:c.470T>C_p.Ile157Thr_heterozygous_Pathogenic (low penetrance)	CDH1	NM_004360.3:c.1137G>A	Silent	heterozygous	Pathogenic	NM_004360.3:c.1137G>A	Excluded
Black/African-American	40-49	Female	51-80	TRUE	Yes	Lobular Breast Cancer	49					Family History of Gastric Cancer	Family History of Breast Cancer	Family History of Ovarian Cancer		1	1	0	0	0	0	0	0	0	0	0		CDH1	NM_004360.3:c.1137+1G>A	Splice donor	heterozygous	Pathogenic	NM_004360.3:c.1137+1G>A	Included
White/Caucasian	50-59	Female	80+	TRUE	Yes	Breast Cancer	50					Family History of Breast Cancer	Family History of Ovarian Cancer			1	0	0	0	0	0	0	0	0	0	0		CDH1	NM_004360.3:c.1565+1G>T	Splice donor	heterozygous	Pathogenic	NM_004360.3:c.1565+1G>T	Included
White/Caucasian	50-59	Female	2-10	TRUE	Yes	Lobular Breast Cancer	52					Hereditary Breast and Ovarian Cancer (HBOC)	Family History of Gastric Cancer	Family History of Breast Cancer		1	1	0	0	0	0	0	0	0	0	0		CDH1	NM_004360.3:c.1373del	p.Asn458Metfs*23	heterozygous	Pathogenic	NM_004360.3:c.1373del	Included
White/Caucasian	50-59	Female	31-40	TRUE	Yes	Lobular Breast Cancer	56					Hereditary Breast and Ovarian Cancer (HBOC)				1	1	0	0	0	0	0	0	0	0	0		CDH1	NM_004360.3:c.187C>T	p.Arg63*	heterozygous	Pathogenic	NM_004360.3:c.187C>T	Included
White/Caucasian	30-39	Male	11-20	TRUE	No	Diffuse Gastric Cancer	39									0	0	1	1	0	0	0	0	0	0	0		CDH1	NM_004360.3:c.1137+2T>C	Splice donor	heterozygous	Pathogenic	NM_004360.3:c.1137+2T>C	Included
White/Caucasian	30-39	Female	41-50	TRUE	NA	Gastric Cancer	39					Family History of Gastric Cancer				0	0	1	0	0	0	0	0	0	0	0		CDH1	NM_004360.3:c.-124-?_163+?del	Deletion (Exons 1-2)	heterozygous	Pathogenic	NM_004360.3:c.-124-?_163+?del	Included
Ashkenazi Jewish	50-59	Female	31-40	TRUE	No	Lobular Breast Cancer	57									1	1	0	0	0	0	0	0	0	0	0		CDH1	NM_004360.3:c.1003C>T	p.Arg335*	heterozygous	Pathogenic	NM_004360.3:c.1003C>T	Included
White/Caucasian	60-69	Female	80+	TRUE	Yes	Lobular Breast Cancer	57	Colorectal Cancer	63	Head and Neck Cancer	59	Family History of Breast Cancer	Family History of Ovarian Cancer			1	1	0	0	1	0	1	0	0	0	0		CDH1	NM_004360.3:c.720del	p.Asn240Lysfs*10	heterozygous	Pathogenic	NM_004360.3:c.720del	Included
White/Caucasian	50-59	Female	51-80	TRUE	Yes	Breast Cancer	50					Family History of Breast Cancer				1	0	0	0	0	0	0	0	0	0	0		CDH1	NM_004360.3:c.1895_1896delAC	p.His632Argfs*30	heterozygous	Pathogenic	NM_004360.3:c.1895_1896delAC	Included
White/Caucasian	50-59	Female	41-50	TRUE	Yes	Breast Cancer	50					Family History of Breast Cancer				1	0	0	0	0	0	0	0	0	0	0		CDH1	NM_004360.3:c.2064_2065delTG	p.Cys688*	heterozygous	Pathogenic	NM_004360.3:c.2064_2065delTG	Included
White/Caucasian	60-69	Female	1	TRUE	Yes	Lobular Breast Cancer	58	Gastric Cancer	53			Family History of Breast Cancer	Family History of Gastric Cancer			1	1	1	0	0	0	0	0	0	0	0		CDH1	NM_004360.3:c.1679C>G	p.Thr560Arg	heterozygous	Pathogenic	NM_004360.3:c.1679C>G	Excluded
White/Caucasian	40-49	Male	41-50	TRUE	Yes	Gastric Cancer	40					Family History of Gastric Cancer	Family History of Breast Cancer	Family History of Other Cancer		0	0	1	0	0	0	0	0	0	0	0		CDH1	NM_004360.3:c.1476_1477delAG	p.Arg492Serfs*44	heterozygous	Pathogenic	NM_004360.3:c.1476_1477delAG	Included
White/Caucasian	50-59	Female	41-50	TRUE	Yes	Breast Cancer	50					Family History of Breast Cancer	Family History of Ovarian Cancer	Family History of Gastric Cancer		1	0	0	0	0	0	0	0	0	0	0		CDH1	NM_004360.3:c.2272G>T	p.Glu758*	heterozygous	Pathogenic	NM_004360.3:c.2272G>T	Included
White/Caucasian	50-59	Female	21-30	TRUE	Yes	Diffuse Gastric Cancer	41	Signet Cell Colorectal Cancer	50			Family History of Gastric Cancer	Family History of Breast Cancer			0	0	1	1	1	1	0	0	0	0	0		CDH1	NM_004360.3:c.531+1G>A	Splice donor	heterozygous	Likely Pathogenic	NM_004360.3:c.531+1G>A	Included
White/Caucasian	50-59	Female	2-10	TRUE	Yes	Breast Cancer	52					Hereditary Breast and Ovarian Cancer (HBOC)				1	0	0	0	0	0	0	0	0	0	0		CDH1	NM_004360.3:c.1460_1461delTG	p.Val487Alafs*3	heterozygous	Pathogenic	NM_004360.3:c.1460_1461delTG	Included
White/Caucasian	50-59	Female	51-80	TRUE	Yes	Ductal Breast Cancer	54					Hereditary Breast and Ovarian Cancer (HBOC)	Hereditary Breast and Ovarian Cancer (HBOC)			1	0	0	0	0	0	0	0	0	0	0		CDH1	NM_004360.3:c.1003C>T	p.Arg335*	heterozygous	Pathogenic	NM_004360.3:c.1003C>T	Included
White/Caucasian	60-69	Female	41-50	TRUE	Yes	Breast Cancer	57									1	0	0	0	0	0	0	0	0	0	0		CDH1	NM_004360.3:c.2064_2065delTG	p.Cys688*	heterozygous	Pathogenic	NM_004360.3:c.2064_2065delTG	Included
White/Caucasian	50-59	Female	2-10	TRUE	Yes	Ductal Breast Cancer	58									1	0	0	0	0	0	0	0	0	0	0		CDH1	NM_004360.3:c.2430del	p.Phe810Leufs*6	heterozygous	Pathogenic	NM_004360.3:c.2430del	Included
White/Caucasian	40-49	Female	21-30	TRUE	Yes	Colorectal Cancer	46									0	0	0	0	1	0	0	0	0	0	0		CDH1	NM_004360.3:c.2064_2065del	p.Cys688*	heterozygous	Pathogenic	NM_004360.3:c.2064_2065del	Included
White/Caucasian	40-49	Male	51-80	TRUE	Yes	Diffuse Gastric Cancer	42	Kidney Cancer	-			Family History of Other Cancer				0	0	1	1	0	0	0	0	0	0	0		CDH1	NM_004360.3:c.2064_2065del	p.Cys688*	heterozygous	Pathogenic	NM_004360.3:c.2064_2065del	Included
White/Caucasian	40-49	Female	11-20	TRUE	Yes	Diffuse Gastric Cancer	43					Family History of Other Cancer				0	0	1	1	0	0	0	0	0	0	0		CDH1	NM_004360.3:c.2064_2065delTG	p.Cys688*	heterozygous	Pathogenic	NM_004360.3:c.2064_2065delTG	Included
White/Caucasian	40-49	Female	2-10	TRUE	No	Gastric Cancer	40									0	0	1	0	0	0	0	0	0	0	0		CDH1	NM_004360.3:c.2064_2065del	p.Cys688*	heterozygous	Pathogenic	NM_004360.3:c.2064_2065del	Included
White/Caucasian	60-69	Female	21-30	TRUE	Yes	Lobular Breast Cancer	61					Hereditary Breast and Ovarian Cancer (HBOC)	Family History of Breast Cancer			1	1	0	0	0	0	0	0	0	0	0	CHEK2_NM_007194.3:c.470T>C_p.Ile157Thr_heterozygous_Pathogenic (low penetrance)	CDH1	NM_004360.3:c.49-?_163+?del	Deletion (Exon 2)	heterozygous	Pathogenic	NM_004360.3:c.49-?_163+?del	Included
White/Caucasian	60-69	Female	41-50	TRUE	No	Breast Cancer	59					Hereditary Breast and Ovarian Cancer (HBOC)				1	0	0	0	0	0	0	0	0	0	0		CDH1	NM_004360.3:c.1227G>A	p.Trp409*	heterozygous	Pathogenic	NM_004360.3:c.1227G>A	Included
White/Caucasian	50-59	Female	80+	TRUE	Yes	Breast Cancer	59					Hereditary Breast and Ovarian Cancer (HBOC)				1	0	0	0	0	0	0	0	0	0	0		CDH1	NM_004360.3:c.1565+1G>A	Splice donor	heterozygous	Pathogenic	NM_004360.3:c.1565+1G>A	Included
Asian	40-49	Male	80+	TRUE	Yes	Colorectal Cancer	48					Family History of Gastric Cancer				0	0	0	0	1	0	0	0	0	0	0		CDH1	NM_004360.3:c.220C>T	p.Arg74*	heterozygous	Pathogenic	NM_004360.3:c.220C>T	Included
White/Caucasian	50-59	Male	11-20	TRUE	Yes	Colorectal Cancer	51									0	0	0	0	1	0	0	0	0	0	0		CDH1	NM_004360.3:c.2064_2065delTG	p.Cys688*	heterozygous	Pathogenic	NM_004360.3:c.2064_2065delTG	Included
White/Caucasian	40-49	Female	51-80	TRUE	Yes	Diffuse Gastric Cancer	45					Family History of Gastric Cancer				0	0	1	1	0	0	0	0	0	0	0		CDH1	NM_004360.3:c.220C>T	p.Arg74*	heterozygous	Pathogenic	NM_004360.3:c.220C>T	Included
White/Caucasian	40-49	Male	41-50	TRUE	Yes	Diffuse Gastric Cancer	46					Family History of Gastric Cancer	Family History of Ovarian Cancer	Family History of Other Cancer		0	0	1	1	0	0	0	0	0	0	0		CDH1	NM_004360.3:c.1476_1477delAG	p.Arg492Serfs*44	heterozygous	Pathogenic	NM_004360.3:c.1476_1477delAG	Included
White/Caucasian	50-59	Female	80+	TRUE	Yes	Breast Cancer	59					Hereditary Breast and Ovarian Cancer (HBOC)	Family History of Breast Cancer			1	0	0	0	0	0	0	0	0	0	0		CDH1	NM_004360.3:c.202delT	p.Tyr68Ilefs*15	heterozygous	Pathogenic	NM_004360.3:c.202delT	Included
White/Caucasian	60-69	Female	80+	TRUE	Yes	Ductal Breast Cancer	61					Family History of Breast Cancer	Family History of Other Cancer			1	0	0	0	0	0	0	0	0	0	0		CDH1	NM_004360.3:c.2064_2065delTG	p.Cys688*	heterozygous	Pathogenic	NM_004360.3:c.2064_2065delTG	Included
White/Caucasian	60-69	Female	80+	TRUE	Yes	Breast Cancer	62									1	0	0	0	0	0	0	0	0	0	0		CDH1	NM_004360.3:c.1565+1G>A	Splice donor	heterozygous	Pathogenic	NM_004360.3:c.1565+1G>A	Included
White/Caucasian	50-59	Female	41-50	TRUE	Yes	Diffuse Gastric Cancer	51					Family History of Gastric Cancer				0	0	1	1	0	0	0	0	0	0	0		CDH1	NM_004360.3:c.1999del	p.Leu667Serfs*12	heterozygous	Pathogenic	NM_004360.3:c.1999del	Included
White/Caucasian	60-69	Female	41-50	TRUE	Yes	Breast Cancer	62					Hereditary Breast and Ovarian Cancer (HBOC)	Family History of Breast Cancer	Family History of Other Cancer		1	0	0	0	0	0	0	0	0	0	0		CDH1	NM_004360.3:c.1999delC	p.Leu667Serfs*12	heterozygous	Pathogenic	NM_004360.3:c.1999delC	Included
White/Caucasian	40-49	Female	41-50	TRUE	Yes	Gastric Cancer	43									0	0	1	0	0	0	0	0	0	0	0		CDH1	NM_004360.3:c.833-8_836del	Splice acceptor	heterozygous	Likely Pathogenic	NM_004360.3:c.833-8_836del	Included
Black/African-American	40-49	Male	1	TRUE	Yes	Gastric Cancer	44					Family History of Gastric Cancer				0	0	1	0	0	0	0	0	0	0	0		CDH1	NM_004360.3:c.1137+1G>A	Splice donor	heterozygous	Pathogenic	NM_004360.3:c.1137+1G>A	Included
White/Caucasian	60-69	Male	2-10	TRUE	Yes	Diffuse Gastric Cancer	52					Family History of Gastric Cancer	Family History of Other Cancer			0	0	1	1	0	0	0	0	0	0	0		CDH1	NM_004360.3:c.2064_2065delTG	p.Cys688*	heterozygous	Pathogenic	NM_004360.3:c.2064_2065delTG	Included
White/Caucasian	60-69	Female	80+	TRUE	Yes	Lobular Breast Cancer	62					Hereditary Breast and Ovarian Cancer (HBOC)	Family History of Breast Cancer			1	1	0	0	0	0	0	0	0	0	0		CDH1	NM_004360.3:c.1137G>A	Silent	heterozygous	Pathogenic	NM_004360.3:c.1137G>A	Excluded
White/Caucasian	70-79	Male	41-50	TRUE	Yes	Breast Cancer	63	Melanoma	-			Family History of Gastric Cancer				1	0	0	0	0	0	0	0	0	0	0		CDH1	NM_004360.3:c.2064_2065del	p.Cys688*	heterozygous	Pathogenic	NM_004360.3:c.2064_2065del	Included
White/Caucasian	60-69	Female	41-50	TRUE	Yes	Colorectal Cancer	63					Hereditary Breast and Ovarian Cancer (HBOC)				1	0	0	0	1	0	0	0	0	0	0		CDH1	NM_004360.3:c.1565+2dup	Intronic	heterozygous	Pathogenic		Included
White/Caucasian	50-59	Male	51-80	TRUE	Yes	Diffuse Gastric Cancer	52					Family History of Other Cancer				0	0	1	1	0	0	0	0	0	0	0		CDH1	NM_004360.3:c.2165-?_*2042+?del	Deletion (Exons 14-16)	heterozygous	Pathogenic	NM_004360.3:c.2165-?_*2042+?del	Included
White/Caucasian	60-69	Female	80+	TRUE	Yes	Ductal Breast Cancer	64					Family History of Breast Cancer	Hereditary Breast and Ovarian Cancer (HBOC)			1	0	0	0	0	0	0	0	0	0	0	PTEN_c.493-1G>A_Splice acceptor_possibly mosaic_Likely Pathogenic|TP53_c.916C>T_p.Arg306*_possibly mosaic_Pathogenic	CDH1	NM_004360.3:c.631delA	p.Thr211Glnfs*4	possibly mosaic	Pathogenic	c.631delA	Included
White/Caucasian	60-69	Female	2-10	TRUE	Yes	Breast Cancer	64					Hereditary Breast and Ovarian Cancer (HBOC)				1	0	0	0	0	0	0	0	0	0	0		CDH1	NM_004360.3:c.1137G>A	Silent	heterozygous	Pathogenic	NM_004360.3:c.1137G>A	Excluded
White/Caucasian	60-69	Male	1	TRUE	Yes	Diffuse Gastric Cancer	60	Signet Cell Colorectal Cancer	-							0	0	1	1	1	1	0	0	0	0	0		CDH1	NM_004360.3:c.2195G>A	p.Arg732Gln	heterozygous	Pathogenic	NM_004360.3:c.2195G>A	Excluded
Black/African-American	40-49	Female	41-50	TRUE	Yes	Gastric Cancer	44					Family History of Gastric Cancer				0	0	1	0	0	0	0	0	0	0	0		CDH1	NM_004360.3:c.-124-?_163+?del	Deletion (Exons 1-2)	heterozygous	Pathogenic	NM_004360.3:c.-124-?_163+?del	Included
White/Caucasian	60-69	Female	41-50	TRUE	Yes	Breast Cancer	64					Family History of Breast Cancer				1	0	0	0	0	0	0	0	0	0	0		CDH1	NM_004360.3:c.1565+1G>T	Splice donor	heterozygous	Pathogenic	NM_004360.3:c.1565+1G>T	Included
White/Caucasian	60-69	Female	41-50	TRUE	Yes	Lobular Breast Cancer	63					Hereditary Breast and Ovarian Cancer (HBOC)				1	1	0	0	0	0	0	0	0	0	0	MUTYH_NM_001128425.1:c.536A>G_p.Tyr179Cys_heterozygous_Pathogenic	CDH1	NM_004360.3:c.187C>T	p.Arg63*	heterozygous	Pathogenic	NM_004360.3:c.187C>T	Included
White/Caucasian	60-69	Male	11-20	TRUE	Yes	Prostate Cancer	59					Family History of Gastric Cancer				0	0	0	0	0	0	0	0	0	0	1		CDH1	NM_004360.3:c.2398delC	p.Arg800Alafs*16	heterozygous	Pathogenic	NM_004360.3:c.2398delC	Included
White/Caucasian	60-69	Female	11-20	TRUE	Yes	Breast Cancer	65	Ovarian Cancer	37			Hereditary Breast and Ovarian Cancer (HBOC)	Family History of Breast Cancer	Family History of Ovarian Cancer		1	0	0	0	0	0	0	1	0	0	0		CDH1	NM_004360.3:c.2064_2065del	p.Cys688*	heterozygous	Pathogenic	NM_004360.3:c.2064_2065del	Included
White/Caucasian	60-69	Female	41-50	TRUE	No	Breast Cancer	66									1	0	0	0	0	0	0	0	0	0	0		CDH1	NM_004360.3:c.2165-1G>C	Splice acceptor	heterozygous	Likely Pathogenic	NM_004360.3:c.2165-1G>C	Included
White/Caucasian	60-69	Male	31-40	TRUE	Yes	Diffuse Gastric Cancer	62					Hereditary Breast and Ovarian Cancer (HBOC)	Family History of Gastric Cancer	Family History of Breast Cancer		0	0	1	1	0	0	0	0	0	0	0		CDH1	NM_004360.3:c.1137G>A	Silent	heterozygous	Pathogenic	NM_004360.3:c.1137G>A	Excluded
White/Caucasian	60-69	Female	41-50	TRUE	Yes	Breast Cancer	67									1	0	0	0	0	0	0	0	0	0	0		CDH1	NM_004360.3:c.1137G>A	Silent	heterozygous	Pathogenic	NM_004360.3:c.1137G>A	Excluded
White/Caucasian	50-59	Male	80+	TRUE	Yes	Gastric Cancer	50					Family History of Gastric Cancer	Family History of Breast Cancer	Family of Esophageal Cancer		0	0	1	0	0	0	0	0	0	0	0		CDH1	NM_004360.3:c.-124-?_*2042+?del	Deletion (Entire coding sequence)	heterozygous	Pathogenic	NM_004360.3:c.-124-?_*2042+?del	Included
White/Caucasian	70-79	Female	1	TRUE	Yes	Lobular Breast Cancer	66					Hereditary Diffuse Gastric Cancer Syndrome		Family History of Gastric Cancer		1	1	0	0	0	0	0	0	0	0	0		CDH1	NM_004360.3:c.2195G>A	p.Arg732Gln	heterozygous	Pathogenic	NM_004360.3:c.2195G>A	Excluded
Black/African-American	60-69	Female	21-30	TRUE	Yes	Diffuse Gastric Cancer	63	Signet Cell Colorectal Cancer	35			Family History of Breast Cancer				0	0	1	1	1	1	0	0	0	0	0		CDH1	NM_004360.3:c.532-1G>C	Splice acceptor	heterozygous	Likely Pathogenic	NM_004360.3:c.532-1G>C	Included
White/Caucasian	50-59	Male	80+	TRUE	Yes	Gastric Cancer	53					Family History of Breast Cancer	Family History of Other Cancer			0	0	1	0	0	0	0	0	0	0	0	MSH6_NM_000179.2:c.1590del_p.Ser532Leufs*39_heterozygous_Pathogenic	CDH1	NM_004360.3:c.1565+1G>A	Splice donor	heterozygous	Pathogenic	NM_004360.3:c.1565+1G>A	Included
White/Caucasian	60-69	Female	41-50	TRUE	Yes	Diffuse Gastric Cancer	68					Family History of Gastric Cancer				0	0	1	1	0	0	0	0	0	0	0		CDH1	NM_004360.3:c.1476_1477delAG	p.Arg492Serfs*44	heterozygous	Pathogenic	NM_004360.3:c.1476_1477delAG	Included
White/Caucasian	50-59	Male	11-20	TRUE	Yes	Gastric Cancer	56	Colorectal Cancer	-			Family History of Gastric Cancer	Family History of Breast Cancer			0	0	1	0	1	0	0	0	0	0	0		CDH1	NM_004360.3:c.2165-1G>C	Splice acceptor	heterozygous	Likely Pathogenic	NM_004360.3:c.2165-1G>C	Included
White/Caucasian	60-69	Female	80+	TRUE	Yes	Breast Cancer	68									1	0	0	0	0	0	0	0	0	0	0		CDH1	NM_004360.3:c.1189A>T	p.Lys397*	heterozygous	Pathogenic	NM_004360.3:c.1189A>T	Included
Hispanic	50-59	Female	1	TRUE	Yes	Gastric Cancer	56					Family History of Gastric Cancer				0	0	1	0	0	0	0	0	0	0	0		CDH1	NM_004360.3:c.656delC	p.Pro219Leufs*31	heterozygous	Pathogenic	NM_004360.3:c.656delC	Included
White/Caucasian	60-69	Female	41-50	TRUE	Yes	Gastric Cancer	57	Lobular Breast Cancer	47							1	1	1	0	0	0	0	0	0	0	0		CDH1	NM_004360.3:c.2T>G	Initiator codon	heterozygous	Pathogenic	NM_004360.3:c.2T>G	Included
White/Caucasian	60-69	Female	41-50	TRUE	Yes	Breast Cancer	68	Uterine Cancer	-			Hereditary Breast and Ovarian Cancer (HBOC)				1	0	0	0	0	0	0	0	0	0	0		CDH1	NM_004360.3:c.1476_1477del	p.Arg492Serfs*44	heterozygous	Pathogenic	NM_004360.3:c.1476_1477del	Included
Ashkenazi Jewish	70-79	Female	31-40	TRUE	Yes	Breast Cancer	70					Hereditary Breast and Ovarian Cancer (HBOC)	Family History of Breast Cancer			1	0	0	0	0	0	0	0	0	0	0		CDH1	NM_004360.3:c.457A>T	p.Lys153*	heterozygous	Pathogenic	NM_004360.3:c.457A>T	Included
White/Caucasian	40-49	Female	2-10	TRUE	Yes	Lobular Breast Cancer	NA					Family History of Breast Cancer				1	1	0	0	0	0	0	0	0	0	0		CDH1	NM_004360.3:c.1003C>T	p.Arg335*	heterozygous	Pathogenic	NM_004360.3:c.1003C>T	Included
White/Caucasian	50-59	Female	11-20	TRUE	Yes	Gastric Cancer	57					Family History of Breast Cancer				0	0	1	0	0	0	0	0	0	0	0		CDH1	NM_004360.3:c.3G>A	Initiator codon	heterozygous	Pathogenic	NM_004360.3:c.3G>A	Included
White/Caucasian	70-79	Female	41-50	TRUE	Yes	Ductal Breast Cancer	72					Family History of Lung Cancer	Family History of Prostate Cancer			1	0	0	0	0	0	0	0	0	0	0		CDH1	NM_004360.3:c.124_126delinsT	p.Pro42Serfs*16	heterozygous	Pathogenic	c.124_126delinsT	Included
White/Caucasian	70-79	Male	51-80	TRUE	Yes	Diffuse Gastric Cancer	75					Hereditary Breast and Ovarian Cancer (HBOC)	Prostate Cancer	Family History of Breast Cancer	Family History of Gastric Cancer	0	0	1	1	0	0	0	0	0	0	1	TP53_c.734G>A_p.Gly245Asp_possibly mosaic_Pathogenic	CDH1	NM_004360.3:c.187C>T	p.Arg63*	heterozygous	Pathogenic	NM_004360.3:c.187C>T	Included
Black/African-American	60-69	Female	41-50	TRUE	Yes	Diffuse Gastric Cancer	NA									0	0	1	1	0	0	0	0	0	0	0		CDH1	NM_004360.3:c.1397_1409delinsAAA	p.Leu466Glnfs*12	heterozygous	Pathogenic	c.1397_1409delinsAAA	Included
White/Caucasian	80+	Female	41-50	TRUE	Yes	Breast Cancer	86					Family History of Breast Cancer				1	0	0	0	0	0	0	0	0	0	0		CDH1	NM_004360.3:c.76G>T	p.Glu26*	possibly mosaic	Pathogenic	c.76G>T	Included
White/Caucasian	60-69	Male	11-20	TRUE	Yes	Gastric Cancer	59									0	0	1	0	0	0	0	0	0	0	0		CDH1	NM_004360.3:c.1605delT	p.Asn536Ilefs*21	heterozygous	Pathogenic	NM_004360.3:c.1605delT	Included
White/Caucasian	50-59	Female	31-40	TRUE	Yes	Diffuse Gastric Cancer	NA					Family History of Breast Cancer				0	0	1	1	0	0	0	0	0	0	0		CDH1	NM_004360.3:c.2064_2065del	p.Cys688*	heterozygous	Pathogenic	NM_004360.3:c.2064_2065del	Included
White/Caucasian	40-49	Female	80+	TRUE	Yes	Breast Cancer	NA					Family History of Breast Cancer				1	0	0	0	0	0	0	0	0	0	0		CDH1	NM_004360.3:c.164-?_387+?del	Deletion (Exon 3)	heterozygous	Pathogenic	NM_004360.3:c.164-?_387+?del	Included
White/Caucasian	40-49	Female	41-50	TRUE	Yes	Breast Cancer	NA					Family History of Gastric Cancer	Family History of Breast Cancer	Family History of Lung Cancer		1	0	0	0	0	0	0	0	0	0	0		CDH1	NM_004360.3:c.715G>A	p.Gly239Arg	heterozygous	Likely Pathogenic	NM_004360.3:c.715G>A	Excluded
White/Caucasian	60-69	Male	41-50	TRUE	Yes	Prostate Cancer	59					Family History of Breast Cancer				0	0	0	0	0	0	0	0	0	0	1		CDH1	NM_004360.3:c.715G>A	p.Gly239Arg	heterozygous	Likely Pathogenic	NM_004360.3:c.715G>A	Excluded
White/Caucasian	70-79	Female	80+	TRUE	Yes	Lobular Breast Cancer	NA									1	1	0	0	0	0	0	0	0	0	0		CDH1	NM_004360.3:c.2064_2065del	p.Cys688*	heterozygous	Pathogenic	NM_004360.3:c.2064_2065del	Included
White/Caucasian	50-59	Female	31-40	TRUE	Yes	Gastric Cancer	59									0	0	1	0	0	0	0	0	0	0	0		CDH1	NM_004360.3:c.3G>A	Initiator codon	heterozygous	Pathogenic	NM_004360.3:c.3G>A	Included

## Sheet: S1.2 CDH1_Age_Gender
Cancer Subtype	CDH1 positive patients		Median Age at Diagnosis (Range)		Median Age at Diagnosis as per SEER
	Female	Male	Female	Male	Female	Male
Breast Cancer	77	1	48.5 (25-86)	63*	63	68
Colorectal Cancer	9	5	46 (21-63)	48 (40-51)	70	67
Gastric Cancer	31	24	38.5 (19-68)	41 (19-75)	69	68
* Only 1 patient

## Sheet: S1.3 Frequencies
Gene	Cancer Subtype	Invitae ancestral population	CDH1 positive patients	CDH1 WT patients	Frequency of CDH1 positive patients
CDH1	Breast Cancer	Ashkenazi.Jewish	4	4143	0.000964553
CDH1	Breast Cancer	Asian	3	6398	0.000468677
CDH1	Breast Cancer	Black/African.American	5	13751	0.000363478
CDH1	Breast Cancer	Hispanic	2	8314	0.0002405
CDH1	Breast Cancer	White/Caucasian	63	118782	0.000530102
CDH1	Colorectal Cancer	Ashkenazi.Jewish	0	671	0
CDH1	Colorectal Cancer	Asian	1	981	0.00101833
CDH1	Colorectal Cancer	Black/African.American	1	1871	0.000534188
CDH1	Colorectal Cancer	Hispanic	0	1443	0
CDH1	Colorectal Cancer	White/Caucasian	12	22935	0.000522944
CDH1	Diffuse Gastric Cancer	Ashkenazi.Jewish	0	10	0
CDH1	Diffuse Gastric Cancer	Asian	1	62	0.015873
CDH1	Diffuse Gastric Cancer	Black/African.American	3	46	0.0612245
CDH1	Diffuse Gastric Cancer	Hispanic	3	91	0.0319149
CDH1	Diffuse Gastric Cancer	White/Caucasian	20	172	0.104167
CDH1	Gastric Cancer	Ashkenazi.Jewish	0	80	0
CDH1	Gastric Cancer	Asian	2	291	0.00682594
CDH1	Gastric Cancer	Black/African.American	6	296	0.0198675
CDH1	Gastric Cancer	Hispanic	10	435	0.0224719
CDH1	Gastric Cancer	White/Caucasian	38	1598	0.0232274
CDH1	Head and Neck Cancer	Ashkenazi.Jewish	0	5	0
CDH1	Head and Neck Cancer	Asian	0	9	0
CDH1	Head and Neck Cancer	Black/African.American	0	11	0
CDH1	Head and Neck Cancer	Hispanic	0	5	0
CDH1	Head and Neck Cancer	White/Caucasian	1	128	0.00775194
CDH1	Lobular Breast Cancer	Ashkenazi.Jewish	2	197	0.0100503
CDH1	Lobular Breast Cancer	Asian	0	194	0
CDH1	Lobular Breast Cancer	Black/African.American	2	405	0.004914
CDH1	Lobular Breast Cancer	Hispanic	0	297	0
CDH1	Lobular Breast Cancer	White/Caucasian	18	5694	0.00315126
CDH1	Ovarian Cancer	Ashkenazi.Jewish	0	344	0
CDH1	Ovarian Cancer	Asian	0	713	0
CDH1	Ovarian Cancer	Black/African.American	1	896	0.00111483
CDH1	Ovarian Cancer	Hispanic	0	924	0
CDH1	Ovarian Cancer	White/Caucasian	1	12346	8.09913e-05
CDH1	Pancreatic Cancer	Ashkenazi.Jewish	0	250	0
CDH1	Pancreatic Cancer	Asian	0	297	0
CDH1	Pancreatic Cancer	Black/African.American	0	478	0
CDH1	Pancreatic Cancer	Hispanic	0	336	0
CDH1	Pancreatic Cancer	White/Caucasian	1	5487	0.000182216
CDH1	Prostate Cancer	Ashkenazi.Jewish	0	339	0
CDH1	Prostate Cancer	Asian	0	173	0
CDH1	Prostate Cancer	Black/African.American	0	757	0
CDH1	Prostate Cancer	Hispanic	0	265	0
CDH1	Prostate Cancer	White/Caucasian	3	7038	0.000426076
CDH1	Signet Cell Colorectal Carcinoma	Ashkenazi.Jewish	0	1	0
CDH1	Signet Cell Colorectal Carcinoma	Asian	0	10	0
CDH1	Signet Cell Colorectal Carcinoma	Black/African.American	1	10	0.0909091
CDH1	Signet Cell Colorectal Carcinoma	Hispanic	0	4	0
CDH1	Signet Cell Colorectal Carcinoma	White/Caucasian	2	51	0.0377358

## Sheet: S1.4 Enrichment_Inv_ethnicity
p-values for pairwise comparisons between different ethnic groups with breast cancer
Breast cancer	Ashkenazi	Asian	African American	Hispanic	White/Caucasian
Ashkenazi		0.4443	0.2264	0.0995	0.2901
Asian			0.7147	0.6586	1
African American				0.7175	0.5504
Hispanic					0.4447
White/Caucasian
p-values for pairwise comparisons between different ethnic groups with colorectal cancer
Colorectal cancer	Ashkenazi	Asian	African American	Hispanic	White/Caucasian
Ashkenazi		1	1	NA	1
Asian			1	0.4049	0.4201
African American				1	1
Hispanic					0.4447
White/Caucasian
p-values for pairwise comparisons between different ethnic groups with gastric cancer
Gastric cancer	Ashkenazi	Asian	African American	Hispanic	White/Caucasian
Ashkenazi		1	0.3508	0.3729	0.257
Asian			0.2862	0.1383	0.075
African American				1	0.836
Hispanic					1
White/Caucasian
p-values for pairwise comparisons between different ethnic groups with head and neck cancer
Head and Neck cancer	Ashkenazi	Asian	African American	Hispanic	White/Caucasian
Ashkenazi		NA	NA	NA	1
Asian			NA	NA	1
African American				NA	1
Hispanic					1
White/Caucasian
p-values for pairwise comparisons between different ethnic groups with ovarian cancer
Ovarian cancer	Ashkenazi	Asian	African American	Hispanic	White/Caucasian
Ashkenazi		NA	1	NA	1
Asian			1	NA	1
African American				1	0.1309
Hispanic					1
White/Caucasian
p-values for pairwise comparisons between different ethnic groups with pancreatic cancer
Pancreatic cancer	Ashkenazi	Asian	African American	Hispanic	White/Caucasian
Ashkenazi		NA	1	NA	1
Asian			1	NA	1
African American				1	1
Hispanic					1
White/Caucasian
p-values for pairwise comparisons between different ethnic groups with prostate cancer
Prostate cancer	Ashkenazi	Asian	African American	Hispanic	White/Caucasian
Ashkenazi		NA	NA	NA	1
Asian			NA	NA	1
African American				NA	1
Hispanic					1
White/Caucasian

## Sheet: S1.5 Enrichment_Analysis_Cancer
1) Analysis method using LOF interpretation																	2) Analysis method using ClinVar interpretation
Cancer Subtype	Ancestral population	Invitae CDH1 positive count	Invitae CDH1 WT count	Invitae frequency CDH1 positive	GnomAD CDH1 positive count	GnomAD CDH1 WT count	GnomAD frequency CDH1 positive	OR	OR lower bound	OR higher bound	p-value	FDR corrected q-value					Cancer Subtype	Ancestral population	Invitae CDH1 positive count	Invitae CDH1 WT count	Invitae frequency CDH1 positive	GnomAD CDH1 positive count	GnomAD CDH1 WT count	GnomAD frequency CDH1 positive	OR	OR lower bound	OR higher bound	p-value	FDR corrected q-value
Breast Cancer	Ashkenazi Jewish	4	4143	0.000964553	0	3324	0	Inf	0.529267	Inf	0.134	0.21775					Breast Cancer	Ashkenazi Jewish	4	4142	0.000964785	0	3324	0	Inf	0.529395	Inf	0.134	0.178667
Breast Cancer	Asian	3	6398	0.000468677	0	6186	0	Inf	0.399383	Inf	0.2502	0.295691					Breast Cancer	Asian	3	6398	0.000468677	0	6186	0	Inf	0.399383	Inf	0.2502	0.2502
Breast Cancer	Black/African.American	4	13752	0.000290782	3	42075	7.12962e-05	4.0791	0.690018	27.8278	0.06725	0.124893					Breast Cancer	Black/African.American	5	13751	0.000363478	1	42075	2.37665e-05	15.2949	1.71159	720.804	0.004327	0.00741771
Breast Cancer	Hispanic	2	8314	0.0002405	2	13670	0.000146284	1.64411	0.119143	22.6971	0.6363	0.689325					Breast Cancer	Hispanic	2	8314	0.0002405	0	13670	0	Inf	0.308747	Inf	0.1431	0.156109
Breast Cancer	White/Caucasian	54	118791	0.000454373	13	75079	0.000173121	2.62532	1.41378	5.24385	0.0009737	0.00316453					Breast Cancer	White/Caucasian	63	118782	0.000530102	3	75079	3.99563e-05	13.2738	4.33913	66.1999	1.501e-10	4.503e-10
Colorectal Cancer	Ashkenazi Jewish	0	671	0	0	3324	0	NA	NA	NA	NA						Colorectal Cancer	Ashkenazi Jewish	0	671	0	0	3324	0	NA	NA	NA	NA
Colorectal Cancer	Asian	1	981	0.00101833	0	6186	0	Inf	0.161523	Inf	0.137	0.197889					Colorectal Cancer	Asian	1	981	0.00101833	0	6186	0	Inf	0.161523	Inf	0.137	0.1644
Colorectal Cancer	Black/African.American	1	1871	0.000534188	3	42075	7.12962e-05	7.49364	0.142712	93.6172	0.1598	0.20774					Colorectal Cancer	Black/African.American	1	1871	0.000534188	1	42075	2.37665e-05	22.4826	0.28633	1736.73	0.08338	0.12507
Colorectal Cancer	Hispanic	0	1443	0	2	13670	0.000146284	0	0	50.4686	1	1					Colorectal Cancer	Hispanic	0	1443	0	0	13670	0	NA	NA	NA	NA
Colorectal Cancer	White/Caucasian	11	22936	0.000479365	13	75079	0.000173121	2.77004	1.12342	6.70156	0.01472	0.0318933					Colorectal Cancer	White/Caucasian	12	22935	0.000522944	3	75079	3.99563e-05	13.0933	3.53319	72.3084	5.93e-06	1.4232e-05
Gastric Cancer	Ashkenazi Jewish	0	80	0	0	3324	0	NA	NA	NA	NA						Gastric Cancer	Ashkenazi Jewish	0	80	0	0	3324	0	NA	NA	NA	NA
Gastric Cancer	Asian	2	291	0.00682594	0	6186	0	Inf	3.97252	Inf	0.002038	0.0052988					Gastric Cancer	Asian	2	291	0.00682594	0	6186	0	Inf	3.97252	Inf	0.002038	0.004076
Gastric Cancer	Black/African.American	6	296	0.0198675	3	42075	7.12962e-05	282.508	60.2485	1775.77	1.028e-11	4.45467e-11					Gastric Cancer	Black/African.American	6	296	0.0198675	1	42075	2.37665e-05	850.747	102.821	4503600000000000	8.672e-13	3.4688e-12
Gastric Cancer	Hispanic	10	435	0.0224719	2	13670	0.000146284	157.23	33.3019	1393.43	5.472e-14	3.5568e-13					Gastric Cancer	Hispanic	10	435	0.0224719	0	13670	0	Inf	70.1072	Inf	8.789e-16	5.2734e-15
Gastric Cancer	White/Caucasian	35	1601	0.0213936	13	75079	0.000173121	126.138	65.0874	261.629	3.33396e-48	4.33415e-47					Gastric Cancer	White/Caucasian	38	1598	0.0232274	3	75079	3.99563e-05	584.376	187.949	3284.65	2.06356e-60	2.47627e-59
Head and Neck Cancer	Ashkenazi Jewish	0	5	0													Head and Neck Cancer	Ashkenazi Jewish	0	5	0
Head and Neck Cancer	Asian	0	9	0													Head and Neck Cancer	Asian	0	9	0
Head and Neck Cancer	Black/African.American	0	11	0													Head and Neck Cancer	Black/African.American	0	11	0
Head and Neck Cancer	Hispanic	0	5	0													Head and Neck Cancer	Hispanic	0	5	0
Head and Neck Cancer	White/Caucasian	1	128	0.00775194													Head and Neck Cancer	White/Caucasian	1	128	0.00775194
Ovarian Cancer	Ashkenazi Jewish	0	344	0													Ovarian Cancer	Ashkenazi Jewish	0	344	0
Ovarian Cancer	Asian	0	713	0													Ovarian Cancer	Asian	0	713	0
Ovarian Cancer	Black/African.American	1	896	0.00111483													Ovarian Cancer	Black/African.American	1	896	0.00111483
Ovarian Cancer	Hispanic	0	924	0													Ovarian Cancer	Hispanic	0	924	0
Ovarian Cancer	White/Caucasian	1	12346	8.09913e-05													Ovarian Cancer	White/Caucasian	1	12346	8.09913e-05
Pancreatic Cancer	Ashkenazi Jewish	0	250	0													Pancreatic Cancer	Ashkenazi Jewish	0	250	0
Pancreatic Cancer	Asian	0	297	0													Pancreatic Cancer	Asian	0	297	0
Pancreatic Cancer	Black/African.American	0	478	0													Pancreatic Cancer	Black/African.American	0	478	0
Pancreatic Cancer	Hispanic	0	336	0													Pancreatic Cancer	Hispanic	0	336	0
Pancreatic Cancer	White/Caucasian	1	5487	0.000182216													Pancreatic Cancer	White/Caucasian	1	5487	0.000182216
Prostate Cancer	Ashkenazi Jewish	0	339	0													Prostate Cancer	Ashkenazi Jewish	0	339	0
Prostate Cancer	Asian	0	173	0													Prostate Cancer	Asian	0	173	0
Prostate Cancer	Black/African.American	0	757	0													Prostate Cancer	Black/African.American	0	757	0
Prostate Cancer	Hispanic	0	265	0													Prostate Cancer	Hispanic	0	265	0
Prostate Cancer	White/Caucasian	2	7039	0.000284051													Prostate Cancer	White/Caucasian	3	7038	0.000426076

## Sheet: S1.6 Enrichment_hist_ethnicity
p-values for pairwise comparisons between different ethnic groups with lobular breast cancer
Lobular breast cancer	Ashkenazi	Asian	African American	Hispanic	White/Caucasian
Ashkenazi		0.4988	0.6011	0.1605	0.1444
Asian			1	1	1
African American				0.5115	0.388
Hispanic					1
White/Caucasian
p-values for pairwise comparisons between different ethnic groups with diffuse gastric cancer
Diffuse gastric cancer	Ashkenazi	Asian	African American	Hispanic	White/Caucasian
Ashkenazi		1	1	1	0.6026
Asian			0.3169	0.6496	0.0317
African American				0.4123	0.585
Hispanic					0.0376
White/Caucasian
p-values for pairwise comparisons between different ethnic groups with signet-cell colorectal cancer
Signet-cell colorectal cancer	Ashkenazi	Asian	African American	Hispanic	White/Caucasian
Ashkenazi		NA	1	NA	1
Asian			1	NA	1
African American				1	0.4377
Hispanic					1
White/Caucasian

## Sheet: S1.7 Enrichment Analysis_Histol
1) Analysis method using LOF interpretation																	2) Analysis method using ClinVar interpretation
Cancer Subtype	Ancestral population	Invitae CDH1 positive count	Invitae CDH1 WT count	Invitae frequency CDH1 positive	GnomAD CDH1 positive count	GnomAD CDH1 WT count	GnomAD frequency CDH1 positive	OR	OR lower bound	OR higher bound	p-value	FDR corrected q-value					Cancer Subtype	Ancestral population	Invitae CDH1 positive count	Invitae CDH1 WT count	Invitae frequency CDH1 positive	GnomAD CDH1 positive count	GnomAD CDH1 WT count	GnomAD frequency CDH1 positive	OR	OR lower bound	OR higher bound	p-value	FDR corrected q-value
Lobular Breast Cancer	Ashkenazi Jewish	2	197	0.0100503	0	3324	0	Inf	3.14584	Inf	0.003176	0.00453714					Lobular Breast Cancer	Ashkenazi Jewish	2	197	0.0100503	0	3324	0	Inf	3.14584	Inf	0.003176	0.003573
Lobular Breast Cancer	Asian	0	194	0	0	6186	0	NA	NA	NA	NA						Lobular Breast Cancer	Asian	0	194	0	0	6186	0	NA	NA	NA	NA
Lobular Breast Cancer	Black/African.American	1	406	0.002457	3	42075	7.12962e-05	34.5274	0.656418	429.941	0.03777	0.0419667					Lobular Breast Cancer	Black/African.American	2	405	0.004914	1	42075	2.37665e-05	207.33	10.7775	10977.1	0.0002729	0.00040935
Lobular Breast Cancer	Hispanic	0	297	0	2	13670	0.000146284	0	0	245.624	1	1					Lobular Breast Cancer	Hispanic	0	297	0	0	13670	0	NA	NA	NA	NA
Lobular Breast Cancer	White/Caucasian	15	5697	0.00262605	13	75079	0.000173121	15.2044	6.74553	34.7486	8.332e-11	4.166e-10					Lobular Breast Cancer	White/Caucasian	18	5694	0.00315126	3	75079	3.99563e-05	79.1142	23.0693	418.546	2.05287e-18	9.2379e-18
Diffuse Gastric Cancer	Ashkenazi Jewish	0	10	0	0	3324	0	NA	NA	NA	NA						Diffuse Gastric Cancer	Ashkenazi Jewish	0	10	0	0	3324	0	NA	NA	NA	NA
Diffuse Gastric Cancer	Asian	1	62	0.015873	0	6186	0	Inf	2.51756	Inf	0.01008	0.0126					Diffuse Gastric Cancer	Asian	1	62	0.015873	0	6186	0	Inf	2.51756	Inf	0.01008	0.01008
Diffuse Gastric Cancer	Black/African.American	3	46	0.0612245	3	42075	7.12962e-05	915.375	118.258	8192	2.95e-08	9.83333e-08					Diffuse Gastric Cancer	Black/African.American	3	46	0.0612245	1	42075	2.37665e-05	2721.3	213.523	4503600000000000	5.911e-09	1.7733e-08
Diffuse Gastric Cancer	Hispanic	3	91	0.0319149	2	13670	0.000146284	223.958	25.3335	2774.05	3.053e-06	7.6325e-06					Diffuse Gastric Cancer	Hispanic	3	91	0.0319149	0	13670	0	Inf	60.8715	Inf	3.085e-07	6.94125e-07
Diffuse Gastric Cancer	White/Caucasian	18	174	0.09375	13	75079	0.000173121	592.762	271.258	1398.13	1.83898e-39	1.83898e-38					Diffuse Gastric Cancer	White/Caucasian	20	172	0.104167	3	75079	3.99563e-05	3049.2	878.283	16384	8.5999e-50	7.73991e-49
Signet Cell Colorectal Carcinoma	Ashkenazi Jewish	0	1	0	0	3324	0	NA	NA	NA	NA						Signet Cell Colorectal Carcinoma	Ashkenazi Jewish	0	1	0	0	3324	0	NA	NA	NA	NA
Signet Cell Colorectal Carcinoma	Asian	0	10	0	0	6186	0	NA	NA	NA	NA						Signet Cell Colorectal Carcinoma	Asian	0	10	0	0	6186	0	NA	NA	NA	NA
Signet Cell Colorectal Carcinoma	Black/African.American	1	10	0.0909091	3	42075	7.12962e-05	1364.98	24.3072	16384	0.001045	0.00174167					Signet Cell Colorectal Carcinoma	Black/African.American	1	10	0.0909091	3	42075	7.12962e-05	1364.98	24.3072	16384	0.001045	0.00134357
Signet Cell Colorectal Carcinoma	Hispanic	0	4	0	2	13670	0.000146284	NA	NA	NA	NA						Signet Cell Colorectal Carcinoma	Hispanic	0	4	0	2	13670	0.000146284	NA	NA	NA	NA
Signet Cell Colorectal Carcinoma	White/Caucasian	2	51	0.0377358	13	75079	0.000173121	225.995	24.1417	995.748	5.095e-05	0.0001019					Signet Cell Colorectal Carcinoma	White/Caucasian	2	51	0.0377358	3	75079	3.99563e-05	968.611	79.8421	8192	4.875e-06	8.775e-06
